# Supplementary material for: Citrous Lime—A Functional Reductive Booster for Oil-Mediated Green Synthesis of Bioactive Silver Nanospheres for Healthcare Clothing Applications and Their Eco-Mapping with SDGs
Source: Molecules. 2023 Mar 20;28(6):2802. doi: 10.3390/molecules28062802 (PMC10052960; doi:10.3390/molecules28062802)
Supplement: Supplementary file 1 [file molecules-28-02802-s001.zip]

Archive with 1 entries (1 files):
- molecules-2228864-supplementary.pdf
